# Supplementary material for: A Triboelectric Nanogenerator Based on Sodium Chloride Powder for Self-Powered Humidity Sensor
Source: Nanomaterials (Basel). 2021 Oct 9;11(10):2657. doi: 10.3390/nano11102657 (PMC8538726; doi:10.3390/nano11102657)
Supplement: Supplementary file 1 [file nanomaterials-11-02657-s001.zip]

Archive with 1 entries (1 files):
- nanomaterials-1404285-supplementary.pdf
